# Supplementary material for: Comparison of two screening tests for HIV-Associated Neurocognitive Disorder suspected Japanese patients with respect to cART usage
Source: PLoS One. 2018 Jun 14;13(6):e0199106. doi: 10.1371/journal.pone.0199106 (PMC6002083; doi:10.1371/journal.pone.0199106)
Supplement: S1 Dataset — (XLSX) [file pone.0199106.s001.xlsx]

## Sheet: Raw data.xls
gender	CD4count	nadircd4	VL	ART	ARTlength	ARTlengthcategory	age	education	assessment	criteria	IHDS	MMSE	DST	TMTA	TMTB	Stroop	DS
0	767	310	0	0	0	0	38	16	0	0	12	30	17	13	13	16	16
0	968	778	0	0	0	0	28	14	1	2	12	29	9	9	1	12	8
0	733	457	0	0	0	0	30	12	0	0	10	30	8	10	7	4	8
1	254	254	5940	0	0	0	41	14	0	0	12	29	12	10	11	12	9
0	444	402	391000	0	0	0	33	12	0	0	12	30	10	6	9	13	14
0	655	408	8860	0	0	0	33	16	0	0	12	27	9	10	8	7	8
0	230	230	90800	0	0	0	44	18	0	0	11	30	18	11	9	13	13
0	808	252	985	0	0	0	47	14	0	0	12	30	12	11	11	9	14
0	335	169	169000	0	0	0	54	14	1	1	11.5	30	10	1	7	10	15
0	4	4	61800	0	0	0	66	16	1	1	8	29	12	12	7	10	10
0	67	67	3800000	0	0	0	40	12	1	2	10.5	27	2	1	1	1	7
0	84	55	2000000	0	0	0	36	12	1	2	10	30	5	1	4	1	8
0	74	53	272000	0	0	0	44	16	0	0	12	30	10	11	10	8	13
0	80	80	59200	0	0	0	20	12	1	2	11	26	6	4	1	10	7
0	143	83	3590	0	0	0	37	14	1	1	10	30	7	7	5	9	12
0	9	9	160000	0	0	0	32	9	1	1	11.5	30	4	1	1	5	10
0	66	55	271000	0	0	0	33	12	0	0	12	29	9	9	6	11	13
1	52	36	8850	0	0	0	56	12	0	0	11	30	12	12	11	10	15
0	57	57	884000	0	0	0	45	18	0	0	12	30	13	14	13	14	13
0	92	54	2830000	0	0	0	41	12	1	1	11	30	6	10	1	5	9
0	16	16	103000	0	0	0	42	16	1	1	12	30	9	6	7	9	11
0	12	12	1450000	0	0	0	40	14	1	1	11	29	8	6	2	9	9
0	55	55	485000	0	0	0	30	12	1	1	12	30	11	10	6	12	8
1	65	48	482000	0	0	0	34	16	0	0	12	28	8	10	3	9	11
0	9	9	212000	0	0	0	35	12	1	1	12	28	6	9	8	12	8
0	6	3	43600	0	0	0	63	16	1	0	9	25	11	12	7	11	10
0	174	174	1040000	0	0	0	48	12	1	1	9.5	30	8	9	6	1	7
0	343	263	0	1	22	1	30	16	1	1	10	30	4	5	6	10	16
0	473	216	0	1	74	2	33	16	0	0	12	30	12	10	2	11	13
0	706	216	0	1	85	2	38	16	0	0	12	30	12	8	10	13	14
0	616	223	0	1	164	3	46	16	0	0	12	30	12	8	8	12	11
0	703	213	0	1	150	3	40	14	0	0	12	30	14	11	8	15	12
0	472	33	0	1	12	1	40	16	1	1	12	28	5	6	1	10	9
0	617	129	0	1	38	1	36	12	1	1	12	29	5	7	4	9	7
0	629	4	0	1	108	2	42	16	1	1	11.5	30	11	6	6	12	9
0	956	14	0	1	96	2	51	16	0	0	12	30	13	12	11	12	13
0	745	84	0	1	63	2	45	16	0	0	12	30	13	10	7	12	14
0	695	62	0	1	111	2	43	12	0	0	11	28	9	13	12	11	14
0	719	28	0	1	83	2	41	14	0	0	12	30	10	12	10	10	9
0	661	12	0	1	68	2	45	14	0	0	10	29	10	8	8	9	11
0	1256	16	0	1	116	2	43	12	0	0	11	29	11	9	10	11	8
0	311	54	0	1	98	2	60	12	0	0	12	30	14	11	13	13	13
0	289	17	0	1	125	3	50	12	1	1	12	30	10	6	6	10	16
0	535	26	0	1	145	3	55	12	0	0	9	30	16	9	7	7	11
0	342	95	0	1	164	3	46	9	1	1	10	30	5	6	5	4	8
0	310	54	0	1	131	3	55	12	0	0	7.5	28	9	13	11	11	9
0	743	188	0	1	106	3	41	12	1	1	9	26	7	6	7	8	7
0	254	116	0	1	126	3	55	16	0	0	12	30	17	12	13	14	18
0	415	141	6.7	1	54	1	35	16	0	0	12	30	16	9	6	14	11
